# Supplementary material for: Divergent genome evolution caused by regional variation in DNA gain and loss between human and mouse
Source: PLoS Comput Biol. 2018 Apr 20;14(4):e1006091. doi: 10.1371/journal.pcbi.1006091 (PMC5931693; doi:10.1371/journal.pcbi.1006091)
Supplement: S1 Text — (TXT) [file pcbi.1006091.s029.txt]

URLs for data downloads:
Human mouse alignment:
rsync://hgdownload.cse.ucsc.edu/goldenPath/hg19/vsMm10/hg19.mm10.net.gz

Mouse human alignment:
rsync://hgdownload.cse.ucsc.edu/goldenPath/mm10/vsHg19/mm10.hg19.net.gz

Conserved syntenic regions:
http://bioinfo.konkuk.ac.kr/synteny_portal/

DNaseI HS peaks human:
http://hgdownload.cse.ucsc.edu/goldenpath/hg19/encodeDCC/wgEncodeAwgDnaseMasterSites/

DNaseI HS peaks mouse:
https://genome.ucsc.edu/cgi-bin/hgFileUi?db=mm9&g=wgEncodeUwDgf

RepeatMasker database:
http://www.repeatmasker.org/genomicDatasets/RMGenomicDatasets.html

Lamina associated domains human:
http://hgdownload.soe.ucsc.edu/goldenPath/hg19/database/laminB1Lads.txt.gz

Lamina associated domains mouse:
https://www.ncbi.nlm.nih.gov/geo/download/?acc=GSE17051&format=file&file=GSE17051%5FcLAD%5Fregions%2Ebed%2Egz

Recombination rate human:
ftp://ftp.ncbi.nlm.nih.gov/hapmap/recombination/2011-01_phaseII_B37/

Recombination rate mouse:
http://www.genetics.org/highwire/filestream/412790/field_highwire_adjunct_files/11/TableS1.csv

Recombination hotspot human:
ftp://ftp.ncbi.nlm.nih.gov/hapmap/recombination/2006-10_rel21_phaseI+II/hotspots/

Recombination hotspot mouse:
http://www.genetics.org/highwire/filestream/412790/field_highwire_adjunct_files/12/TableS2.csv

Gene Regulatory blocks:
https://static-content.springer.com/esm/art%3A10.1038%2Fs41467-017-00524-5/MediaObjects/41467_2017_524_MOESM2_ESM.txt

Human and mouse gene expression comparison:
https://www.ncbi.nlm.nih.gov/pmc/articles/PMC4654840/bin/12862_2015_534_MOESM1_ESM.xls

CpG islands human:
http://hgdownload.soe.ucsc.edu/goldenPath/hg19/database/cpgIslandExtUnmasked.txt.gz

CpG islands mouse:
http://hgdownload.soe.ucsc.edu/goldenPath/mm10/database/cpgIslandExtUnmasked.txt.gz
==================
hg19 ingroup data:
rn6:
rsync://hgdownload.cse.ucsc.edu/goldenPath/hg19/vsRn6/reciprocalBest/hg19.rn6.rbest.net.gz

ochPri3:
rsync://hgdownload.cse.ucsc.edu/goldenPath/hg19/vsOchPri3/reciprocalBest/hg19.ochPri3.rbest.net.gz

dipOrd1:
rsync://hgdownload.cse.ucsc.edu/goldenPath/hg19/vsDipOrd1/reciprocalBest/hg19.dipOrd1.rbest.net.gz

papHam1:
rsync://hgdownload.cse.ucsc.edu/goldenPath/hg19/vsPapHam1/reciprocalBest/hg19.papHam1.rbest.net.gz

pnaTro5:
rsync://hgdownload.cse.ucsc.edu/goldenPath/hg19/vsPanTro5/reciprocalBest/hg19.panTro5.rbest.net.gz

micMur1:
rsync://hgdownload.cse.ucsc.edu/goldenPath/hg19/vsMicMur1/reciprocalBest/hg19.micMur1.rbest.net.gz

tarSyr1:
rsync://hgdownload.cse.ucsc.edu/goldenPath/hg19/vsTarSyr1/reciprocalBest/hg19.tarSyr1.rbest.net.gz
===================
hg19 outgroup data:
susScr2:
rsync://hgdownload.cse.ucsc.edu/goldenPath/hg19/vsSusScr2/hg19.susScr2.net.gz

vicPac2:
rsync://hgdownload.cse.ucsc.edu/goldenPath/hg19/vsVicPac2/hg19.vicPac2.net.gz

turTru1:
rsync://hgdownload.cse.ucsc.edu/goldenPath/hg19/vsTurTru1/hg19.turTru1.net.gz

oviAri3:
rsync://hgdownload.cse.ucsc.edu/goldenPath/hg19/vsOviAri3/hg19.oviAri3.net.gz

bosTau7:
rsync://hgdownload.cse.ucsc.edu/goldenPath/hg19/vsBosTau7/hg19.bosTau7.net.gz

equCab2:
rsync://hgdownload.cse.ucsc.edu/goldenPath/hg19/vsEquCab2/hg19.equCab2.net.gz

cerSim1:
rsync://hgdownload.cse.ucsc.edu/goldenPath/hg19/vsCerSim1/hg19.cerSim1.net.gz

felCat5:
rsync://hgdownload.cse.ucsc.edu/goldenPath/hg19/vsFelCat5/hg19.felCat5.net.gz

canFam3:
rsync://hgdownload.cse.ucsc.edu/goldenPath/hg19/vsCanFam3/hg19.canFam3.net.gz

ailMel1:
rsync://hgdownload.cse.ucsc.edu/goldenPath/hg19/vsAilMel1/hg19.ailMel1.net.gz

myoLuc1:
rsync://hgdownload.cse.ucsc.edu/goldenPath/hg19/vsMyoLuc1/hg19.myoLuc1.net.gz

pteVam1:
rsync://hgdownload.cse.ucsc.edu/goldenPath/hg19/vsPteVam1/hg19.pteVam1.net.gz

eriEur2:
rsync://hgdownload.cse.ucsc.edu/goldenPath/hg19/vsEriEur2/hg19.eriEur2.net.gz

sorAra2:
rsync://hgdownload.cse.ucsc.edu/goldenPath/hg19/vsSorAra2/hg19.sorAra2.net.gz

loxAfr3:
rsync://hgdownload.cse.ucsc.edu/goldenPath/hg19/vsLoxAfr3/hg19.loxAfr3.net.gz

proCap1:
rsync://hgdownload.cse.ucsc.edu/goldenPath/hg19/vsProCap1/hg19.proCap1.net.gz

echTel2:
rsync://hgdownload.cse.ucsc.edu/goldenPath/hg19/vsEchTel2/hg19.echTel2.net.gz

dasNov2:
rsync://hgdownload.cse.ucsc.edu/goldenPath/hg19/vsDasNov2/hg19.dasNov2.net.gz

choHof1:
rsync://hgdownload.cse.ucsc.edu/goldenPath/hg19/vsChoHof1/hg19.choHof1.net.gz

monDom5:
rsync://hgdownload.cse.ucsc.edu/goldenPath/hg19/vsMonDom5/hg19.monDom5.net.gz

sarHar1:
rsync://hgdownload.cse.ucsc.edu/goldenPath/hg19/vsSarHar1/hg19.sarHar1.net.gz

macEug1:
rsync://hgdownload.cse.ucsc.edu/goldenPath/hg19/vsMacEug1/hg19.macEug1.net.gz

galGal3:
rsync://hgdownload.cse.ucsc.edu/goldenPath/hg19/vsGalGal3/hg19.galGal3.net.gz

allMis1:
rsync://hgdownload.cse.ucsc.edu/goldenPath/hg19/vsAllMis1/hg19.allMis1.net.gz

anoCar2:
rsync://hgdownload.cse.ucsc.edu/goldenPath/hg19/vsAnoCar2/hg19.anoCar2.net.gz

xenTro3:
rsync://hgdownload.cse.ucsc.edu/goldenPath/hg19/vsXenTro3/hg19.xenTro3.net.gz

tetNig2:
rsync://hgdownload.cse.ucsc.edu/goldenPath/hg19/vsTetNig2/hg19.tetNig2.net.gz

fr2:
rsync://hgdownload.cse.ucsc.edu/goldenPath/hg19/vsFr2/hg19.fr2.net.gz

gasAcu1:
rsync://hgdownload.cse.ucsc.edu/goldenPath/hg19/vsGasAcu1/hg19.gasAcu1.net.gz

oryLat2:
rsync://hgdownload.cse.ucsc.edu/goldenPath/hg19/vsOryLat2/hg19.oryLat2.net.gz

danRer10:
rsync://hgdownload.cse.ucsc.edu/goldenPath/hg19/vsDanRer10/hg19.danRer10.net.gz

petMar2:
rsync://hgdownload.cse.ucsc.edu/goldenPath/hg19/vsPetMar2/hg19.petMar2.net.gz
===================
mm10 ingroup data:
rn6:
rsync://hgdownload.cse.ucsc.edu/goldenPath/mm10/vsRn6/reciprocalBest/mm10.rn6.rbest.net.gz

ochPri2:
rsync://hgdownload.cse.ucsc.edu/goldenPath/mm10/vsOchPri2/reciprocalBest/mm10.ochPri2.rbest.net.gz

dipOrd1:
rsync://hgdownload.cse.ucsc.edu/goldenPath/mm10/vsDipOrd1/reciprocalBest/mm10.dipOrd1.rbest.net.gz

papHam1:
rsync://hgdownload.cse.ucsc.edu/goldenPath/mm10/vsPapHam1/reciprocalBest/mm10.papHam1.rbest.net.gz

pnaTro5:
rsync://hgdownload.cse.ucsc.edu/goldenPath/mm10/vsPanTro5/reciprocalBest/mm10.panTro5.rbest.net.gz

micMur1:
rsync://hgdownload.cse.ucsc.edu/goldenPath/mm10/vsMicMur1/reciprocalBest/mm10.micMur1.rbest.net.gz

tarSyr2:
rsync://hgdownload.cse.ucsc.edu/goldenPath/mm10/vsTarSyr2/reciprocalBest/mm10.tarSyr2.rbest.net.gz
===================
mm10 outgroup data:
susScr3:
rsync://hgdownload.cse.ucsc.edu/goldenPath/mm10/vsSusScr3/mm10.susScr3.net.gz

vicPac2:
rsync://hgdownload.cse.ucsc.edu/goldenPath/mm10/vsVicPac2/mm10.vicPac2.net.gz

turTru2:
rsync://hgdownload.cse.ucsc.edu/goldenPath/mm10/vsTurTru2/mm10.turTru2.net.gz

oviAri1:
rsync://hgdownload.cse.ucsc.edu/goldenPath/mm10/vsOviAri1/mm10.oviAri1.net.gz

bosTau8:
rsync://hgdownload.cse.ucsc.edu/goldenPath/mm10/vsBosTau8/mm10.bosTau8.net.gz

equCab2:
rsync://hgdownload.cse.ucsc.edu/goldenPath/mm10/vsEquCab2/mm10.equCab2.net.gz

cerSim1:
rsync://hgdownload.cse.ucsc.edu/goldenPath/mm10/vsCerSim1/mm10.cerSim1.net.gz

falCat5:
rsync://hgdownload.cse.ucsc.edu/goldenPath/mm10/vsFalCat5/mm10.falCat5.net.gz

canFam3:
rsync://hgdownload.cse.ucsc.edu/goldenPath/mm10/vsCanFam3/mm10.canFam3.net.gz

ailMel1:
rsync://hgdownload.cse.ucsc.edu/goldenPath/mm10/vsAilMel1/mm10.ailMel1.net.gz

myoLuc2:
rsync://hgdownload.cse.ucsc.edu/goldenPath/mm10/vsMyoLuc2/mm10.myoLuc2.net.gz

pteVam1:
rsync://hgdownload.cse.ucsc.edu/goldenPath/mm10/vsPteVam1/mm10.pteVam1.net.gz

eriEur1:
rsync://hgdownload.cse.ucsc.edu/goldenPath/mm10/vsEriEur1/mm10.eriEur1.net.gz

sorAra2:
rsync://hgdownload.cse.ucsc.edu/goldenPath/mm10/vsSorAra2/mm10.sorAra2.net.gz

loxAfr3:
rsync://hgdownload.cse.ucsc.edu/goldenPath/mm10/vsLoxAfr3/mm10.loxAfr3.net.gz

proCap1:
rsync://hgdownload.cse.ucsc.edu/goldenPath/mm10/vsProCap1/mm10.proCap1.net.gz

echTel2:
rsync://hgdownload.cse.ucsc.edu/goldenPath/mm10/vsEchTel2/mm10.echTel2.net.gz

triMan1:
rsync://hgdownload.cse.ucsc.edu/goldenPath/mm10/vsTriMan1/mm10.triMan1.net.gz

dasNov3:
rsync://hgdownload.cse.ucsc.edu/goldenPath/mm10/vsDasNov3/mm10.dasNov3.net.gz

choHof1:
rsync://hgdownload.cse.ucsc.edu/goldenPath/mm10/vsChoHof1/mm10.choHof1.net.gz

monDom5:
rsync://hgdownload.cse.ucsc.edu/goldenPath/mm10/vsMonDom5/mm10.monDom5.net.gz

sarHar1:
rsync://hgdownload.cse.ucsc.edu/goldenPath/mm10/vsSarHar1/mm10.sarHar1.net.gz

macEug2:
rsync://hgdownload.cse.ucsc.edu/goldenPath/mm10/vsMacEug2/mm10.macEug2.net.gz

ornAna1:
rsync://hgdownload.cse.ucsc.edu/goldenPath/mm10/vsOrnAna1/mm10.ornAna1.net.gz

galGal5:
rsync://hgdownload.cse.ucsc.edu/goldenPath/mm10/vsGalGal5/mm10.galGal5.net.gz

melGal1:
rsync://hgdownload.cse.ucsc.edu/goldenPath/mm10/vsMelGal1/mm10.melGal1.net.gz

taeGut1:
rsync://hgdownload.cse.ucsc.edu/goldenPath/mm10/vsTaeGut1/mm10.taeGut1.net.gz

anoCar2:
rsync://hgdownload.cse.ucsc.edu/goldenPath/mm10/vsAnoCar2/mm10.anoCar2.net.gz

chrPic1:
rsync://hgdownload.cse.ucsc.edu/goldenPath/mm10/vsChrPic1/mm10.chrPic1.net.gz

xenTro3:
rsync://hgdownload.cse.ucsc.edu/goldenPath/mm10/vsXenTro3/mm10.xenTro3.net.gz

latCha1:
rsync://hgdownload.cse.ucsc.edu/goldenPath/mm10/vsLatCha1/mm10.latCha1.net.gz

tetNig2:
rsync://hgdownload.cse.ucsc.edu/goldenPath/mm10/vsTetNig2/mm10.tetNig2.net.gz

fr3:
rsync://hgdownload.cse.ucsc.edu/goldenPath/mm10/vsFr3/mm10.fr3.net.gz

oreNil2:
rsync://hgdownload.cse.ucsc.edu/goldenPath/mm10/vsOreNil2/mm10.oreNil2.net.gz

gasAcu1:
rsync://hgdownload.cse.ucsc.edu/goldenPath/mm10/vsGasAcu1/mm10.gasAcu1.net.gz

oryLat2:
rsync://hgdownload.cse.ucsc.edu/goldenPath/mm10/vsOryLat2/mm10.oryLat2.net.gz

gadMor1:
rsync://hgdownload.cse.ucsc.edu/goldenPath/mm10/vsGadMor1/mm10.gadMor1.net.gz

danRer10:
rsync://hgdownload.cse.ucsc.edu/goldenPath/mm10/vsDanRer10/mm10.danRer10.net.gz

petMar2:
rsync://hgdownload.cse.ucsc.edu/goldenPath/mm10/vsPetMar2/mm10.petMar2.net.gz
